# Supplementary material for: ANXA2P2 and PA2G4P4 Pseudogenes Are Associated with the Response to Ionizing Radiation and Could Be Used as Potential Biomarkers: In Silico Study
Source: Biomedicines. 2026 Jan 16;14(1):200. doi: 10.3390/biomedicines14010200 (PMC12838748; doi:10.3390/biomedicines14010200)
Supplement: Supplementary file 1 [file biomedicines-14-00200-s001.zip]

Archive with 1 entries (1 files):
- biomedicines-3958711-supplementary.xlsx
