# Supplementary material for: ANXA2P2 and PA2G4P4 Pseudogenes Are Associated with the Response to Ionizing Radiation and Could Be Used as Potential Biomarkers: In Silico Study
Source: Biomedicines. 2026 Jan 16;14(1):200. doi: 10.3390/biomedicines14010200 (PMC12838748; doi:10.3390/biomedicines14010200)
Supplement: Supplementary file 1 [file biomedicines-14-00200-s001.zip › biomedicines-3958711-supplementary.xlsx]

## Sheet: Arkusz1
Supplementary Figure S1. Preselection of ANXA2P and PA2G4P4 pseudogenes based on UALCAN and ENCORI databases: A) expression levels in healthy and cancer tissue; B) association of pseudogene expression with patient survival; Graphs downloaded from UALCAN and ENCORI databases, modified; ns - not significant, *** p < 0.001, ** p < 0.01 and * p < 0.05 considered as significant; FDR - false discovery …
Supplementary Figure S2. Characteristics of parental genes of ANXA2P and PA2G4P4 pseudogenes: A) expressions levels of ANXA2 and PA2G4 in normal and cancer samples based on the UALCAN database; B) correlation of parental gene and its pseudogene, ANXA2 and ANXA2P2, PA2G4 and PA2G4P4 as well as between two parental genes, ANXA2 and PA2G4, in normal and cancer samples using the GEPIA2 database; C) e…
Supplementary Table S1. Spearman R values - correlation matrix between ANXA2P2 and PA2G4P4 expression levels.
	ANXA2P2	PA2G4P4
ANXA2P2	1.000	0.278
PA2G4P4	0.278	1.000
Supplementary Table S2. Association of ANXA2P2 and PA2G4P4 expression levels and classification to the atypical, basal, classical and mesenchymal tumor subtype based on the TCGA characteristics, proliferation ratio, wound healing ability and intratumor heterogeneity; p < 0.05 considered as significant.
TCGA subtype	PA2G4P4				ANXA2P2
	Atypical	Basal	Classical	Mesenchymal		Atypical	Basal	Classical	Mesenchymal
Number of values	67	87	48	74	Number of values	67	87	48	74
Minimum	1.359	1.879	1.207	1.879	Minimum	0.2535	1.543	0.8103	2025-01-01
25% Percentile	2.636	2.966	2.617	2.526	25% Percentile	1.599	2.51	2.059	2.096
Median	2.921	3.178	2.882	2.798	Median	2.165	2.84	2.423	2.378
75% Percentile	3.136	3.491	3.185	2025-03-01	75% Percentile	2.506	2.986	2.879	2.777
Maximum	3.854	4.41	3.827	4.037	Maximum	3.88	3.626	3.602	4.046
Range	2.495	2.531	2.62	2.159	Range	3.626	2.083	2.792	2.946
Mean	2.877	3.218	2.912	2.794	Mean	2.076	2.746	2.446	2.407
Std. Deviation	0.4331	0.3937	0.4814	0.378	Std. Deviation	0.6585	0.4398	0.5703	0.5609
Std. Error of Mean	0.05291	0.04221	0.06949	0.04394	Std. Error of Mean	0.08045	0.04715	0.08232	0.06521
Proliferation	PA2G4P4		ANXA2P2		Wound healing	PA2G4P4		ANXA2P2		Intratumor Heterogeneity	PA2G4P4		ANXA2P2
	Low	High	Low	High		Low	High	Low	High		Low	High	Low	High
Number of values	261	253	239	275	Number of values	261	253	239	275	Number of values	246	239	228	257
Minimum	-0.8027	-0.5438	-0.8027	-0.5438	Minimum	-0.4175	-0.121	-0.4175	-0.121	Minimum	0	0	0	0
25% Percentile	0.2887	0.4866	0.419	0.3849	25% Percentile	0.0605	0.1768	0.094	0.1265	25% Percentile	0.05	0.06	0.06	0.05
Median	0.5832	0.6936	0.6934	0.6071	Median	0.146	0.274	0.185	0.225	Median	0.13	0.12	0.15	0.12
75% Percentile	0.8166	0.9619	0.9257	0.8381	75% Percentile	0.2255	0.365	0.2835	0.328	75% Percentile	0.25	0.25	0.25	0.25
Maximum	1.386	1.48	1.48	1.403	Maximum	0.517	0.912	0.6585	0.912	Maximum	0.66	0.68	0.66	0.68
Range	2.189	2.024	2.283	1.947	Range	0.9345	1.033	1.076	1.033	Range	0.66	0.68	0.66	0.68
Mean	0.5379	0.7056	0.6463	0.5979	Mean	0.1449	0.2749	0.1836	0.2309	Mean	0.1669	0.1649	0.1739	0.1588
Std. Deviation	0.3688	0.3395	0.3858	0.3433	Std. Deviation	0.131	0.1421	0.1486	0.1502	Std. Deviation	0.1468	0.1345	0.1444	0.1373
Std. Error of Mean	0.02283	0.02134	0.02496	0.0207	Std. Error of Mean	0.008109	0.008933	0.009613	0.009056	Std. Error of Mean	0.009363	0.008697	0.009562	0.008565
Supplementary Table S3. Genes negatively or positively correlated with ANXA2P2 and PA2G4P4, and classified into cellular processes and pathways based on REACTOME analysis.
ANXA2P2		PA2G4P4
Negative correlation		Negative correlation
Potassium Channels	KCNN1, KCNMB3, KCNN3, GNB3, GNG7, KCNH2, KCND1, KCNJ10, KCNG3, KCNA3, FGFR2, KCNAB2, KCNA5, KCNJ11, KCNC1, TRPV4, KCNA2, KCNH8, KCNB2, KCNC3, CNKSR2	ECM proteoglycans	COL9A2, COL6A6, COL6A3, COL4A3, COL6A2, COL4A4, TNN, LAMB2, ITGA8, LUM, TGFB3, COL1A1, COL3A1, COL1A2, DCN, COMP, ITGAM, LAMA4, LAMA2, VCAN, PTPRS, ITGB5, ITGAV, FMOD, ITGA9, HSPG2, ASPN
Voltage gated Potassium channels	KCNA3, KCNAB2, KCNA5, KCNC1, KCNA2, KCNH8, KCNB2, KCNC3, CNKSR2, KCNH2, KCND1, KCNG3	Collagen degradation	COL10A1, COL9A2, COL6A6, COL6A3, COL8A1, COL8A2, COL25A1, COL4A3, COL14A1, COL6A2, COL4A4, MMP2, CTSK, COL1A1, COL18A1, COL3A1, MMP7, COL1A2, CTSO, COL19A1
FGFR2 ligand binding and activation	FGFR2, FGF17, FGF18, FGF2, FGFBP3	Elastic fibre formation	FBLN1, EFEMP2, ITGB5, ITGAV, EMILIN1, FBN1, ITGA8, LOXL4, LTBP3, MMD, TGFB3, ELN, DRP2, MFAP4, FBLN5, LOXL1, FBLN2
Presynaptic depolarization and calcium channel opening	CACNA1B, CACNA2D2, CACNA2D3, CACNA2D1, CACNB2, CACNB4	Assembly of collagen fibrils and other multimeric structures	COL10A1, COL9A2, COL6A6, COL6A3, COL8A1, PCOLCE, COL8A2, COL4A3, COL14A1, COL6A2, COL4A4, COL24A1, LOXL4, COL1A1, DRP2, COL18A1, COL3A1, MMP7, COL1A2, LOXL1
FGFR4 ligand binding and activation	FGF17, KLB, FGF18, CACNA1I, KL, FGF2	Collagen chain trimerization	COL10A1, COL9A2, COL6A6, COL6A3, COL8A1, COL8A2, COL25A1, COL4A3, COL14A1, COL6A2, COL4A4, COL24A1, COL1A1, COL18A1, COL3A1, COL1A2, COL19A1
FGFR2c ligand binding and activation	FGFR2, FGF17, FGF18, FGF2	Molecules associated with elastic fibres	FBLN1, EFEMP2, ITGB5, ITGAV, EMILIN1, FBN1, ITGA8, LTBP3, MMD, TGFB3, ELN, MFAP4, FBLN5, FBLN2
Post-transcriptional silencing by small RNAs	AGO1, TNRC6C, TNRC6B	Diseases associated with glycosaminoglycan metabolism	GPC4, PRELP, CHST14, OGN, SDC2, CHST6, VCAN, FMOD, GPC6, KERA, PSAP, LUM, OMD, PAPSS2, DCN, HSPG2
Phase 3 - rapid repolarisation	KCNE3, KCNH2	Defective CHST6 causes MCDC1	PRELP, KERA, LUM, OGN, OMD, CHST6, FMOD
Loss of MECP2 binding ability to 5hmC-DNA	MECP2	Defective B4GALT1 causes B4GALT1-CDG (CDG-2d)	PRELP, KERA, LUM, OGN, OMD, FMOD
Positive correlation		Defective ST3GAL3 causes MCT12 and EIEE15	PRELP, KERA, LUM, OGN, OMD, FMOD
RHO GTPases Activate Formins	UBA6, ITGB1, DVL1, DYNC1I2, TUBB6, NDEL1, PFN1, ACTG1, TUBA4A, TUBB3, TUBB2A, PPA1, TUBA1C, PPP2CA, CDC42, RHOD, DYNLL1, RHOB, ACTB	Positive correlation
Platelet degranulation	VEGFC, ENDOD1, SERPINE1, APP, ECM1, TGFB1, CALM1, PPIA, VTI1B, PFN1, CAP1, CFL1, TUBA4A, TAGLN2, ANXA5, TOR4A, ACTN1	Major pathway of rRNA processing in the nucleolus and cytosol	RIOK2, RPL23A, UTP4, NOL11, UTP11, RPS18, RPL36AL, PNO1, RPL27A, NOP56, RPL7A, RPS14, NOP58, RPS17, NOP14, RPS16, UBA52, RPS13, RPP38, EXOSC1, EXOSC2, EXOSC3, EXOSC4, BMS1, RPP40, TEX10, EXOSC8, EBNA1BP2, EXOSC9, RPL41, KRR1, WDR12, UTP6, RPL36A, TSR1, NIP7, RPS26, RCL1, TBL3, RPS15A, UTP14A, RPS27A, RPL26L1, RPS24, MPHOSPH6, RPS23, RRP36, PES1, RPL12, LAS1L, BYSL, EMG1, NOL6, DHX37, WDR75, RPS2,…
Oncogenic MAPK signaling	AGTRAP, ACTG1, MARK3, YWHAB, VASP, LMNA, MAP2K1, CALM1, HRAS, DUSP6, DUSP7, ACTB	Cap-dependent Translation Initiation	RPS2, RPL23A, EIF2B1, EIF2B2, RPS7, RPS18, RPL36AL, RPL27A, RPS6, EIF5B, RPL7A, RPS14, RPS17, RPS16, UBA52, RPS13, EIF3B, RPL19, RPL24, EIF2S1, RPL27, EIF2S2, RPL41, RPL36A, EIF4A1, RRP1, RPS26, RPS15A, RPS27A, RPL26L1, RPS24, RPS23, RPL36, RPL35, RPLP2, RPL38, EIF3J, RPL12, EIF3I, RPL5, RPL4, EIF3M, RPL8, RPL6
Type I hemidesmosome assembly	KRT14, LAMC2, LAMA3, COL17A1, ITGB4, PLEC, KRT5, CD151, ITGA6	GTP hydrolysis and joining of the 60S ribosomal subunit	RPS2, RPL23A, RPS7, RPS18, RPL36AL, RPL27A, RPS6, EIF5B, RPL7A, RPS14, RPS17, RPS16, UBA52, RPS13, EIF3B, RPL19, RPL24, EIF2S1, RPL27, EIF2S2, RPL41, RPL36A, EIF4A1, RRP1, RPS26, RPS15A, RPS27A, RPL26L1, RPS24, RPS23, RPL36, RPL35, RPLP2, RPL38, EIF3J, RPL12, EIF3I, RPL5, RPL4, EIF3M, RPL8, RPL6
RHO GTPases activate IQGAPs	ACTG1, TUBA4A, TUBB3, TUBB2A, TUBA1C, CDC42, CALM1, TUBB6, ACTB	Nonsense-Mediated Decay (NMD)	RPS2, RPL23A, RPS7, RPS18, RPL36AL, RPL27A, RPS6, RPL7A, RPS14, RPS17, RPS16, UBA52, RPS13, RPL19, RPL24, RPL27, MAGOH, RPL41, RPL36A, ETF1, ETF1, RRP1, RPS26, RPS15A, RPS27A, RPL26L1, RPS24, RPS23, RPL36, RPL35, RPLP2, RPL38, RPL12, EIF4A3, PPP2CA, RPL5, RPL4, GSPT1, RPL8, RPL6
Prefoldin mediated transfer of substrate to CCT/TriC	ACTG1, PFDN1, TUBA4A, TUBB3, TUBB2A, TUBA1C, TUBB6, ACTB	Nonsense Mediated Decay (NMD) enhanced by the Exon Junction Complex (EJC)	RPS2, RPL23A, RPS7, RPS18, RPL36AL, RPL27A, RPS6, RPL7A, RPS14, RPS17, RPS16, UBA52, RPS13, RPL19, RPL24, RPL27, MAGOH, RPL41, RPL36A, ETF1, RRP1, RPS26, RPS15A, RPS27A, RPL26L1, RPS24, RPS23, RPL36, RPL35, RPLP2, RPL38, RPL12, EIF4A3, PPP2CA, RPL5, RPL4, GSPT1, RPL8, RPL6
Transport of connexons to the plasma membrane	TUBA4A, TUBB3, TUBB2A, TUBA1C, GJB2, TUBB6	Mitochondrial translation elongation	MRPL27, MRPL28, MRPS23, GADD45GIP1, MRPS5, MRPS7, MRPS9, TUFM, MRPL45, TSFM, MRPS2, MRPL22, MRPS10, MRPL16, MRPL17, MRPL39, MRPS31, MRPL58, MRPL14, MRPL37, MRPL15, MRPS36, MRPS35, MRPS34, MRPS12, MRPL19, MRPS17, MRPS16, MRPS15, ERAL1, MRPL1, MRPL4, MRPL52, MRPL50, MRPL12, MRPL13, MRPL35, MRPL32, MRPS18C
Insulin-like Growth Factor-2 mRNA Binding Proteins (IGF2BPs/IMPs/VICKZs) bind RNA	ACTB, CD44	Mitochondrial translation termination	MRPL27, MRPL28, MRPS23, GADD45GIP1, MRPS5, MRPS7, MRPS9, MRPL45, MRPS2, MRPL22, MRPS10, MRPL16, MRPL17, MRPL39, MRPS31, MRPL58, MRPL14, MRPL37, MRPL15, MRPS36, MRPS35, MRPS34, MRPS12, MRPL19, MRPS17, MRPS16, MRPS15, MRRF, ERAL1, MRPL1, MRPL4, MRPL52, MRPL50, MRPL12, MRPL13, MRPL35, MRPL32, MRPS18C
Microtubule-dependent trafficking of connexons from Golgi to the plasma membrane	TUBA4A, TUBB3, TUBB2A, TUBA1C, TUBB6	Formation of a pool of free 40S subunits	RPS2, RPL23A, RPS7, RPS18, RPL36AL, RPL27A, RPS6, RPL7A, RPS14, RPS17, RPS16, UBA52, RPS13, EIF3B, RPL19, RPL24, RPL27, RPL41, RPL36A, RRP1, RPS26, RPS15A, RPS27A, RPL26L1, RPS24, RPS23, RPL36, RPL35, RPLP2, RPL38, EIF3J, RPL12, EIF3I, RPL5, RPL4, EIF3M, RPL8, RPL6
Laminin interactions	LAMC2, LAMA3, ITGB1, ITGB4, ITGA3, ITGA6	Nonsense Mediated Decay (NMD) independent of the Exon Junction Complex (EJC)	RPS2, RPL23A, RPS7, RPS18, RPL36AL, RPL27A, RPS6, RPL7A, RPS14, RPS17, RPS16, UBA52, RPS13, RPL19, RPL24, RPL27, RPL41, RPL36A, ETF1, RRP1, RPS26, RPS15A, RPS27A, RPL26L1, RPS24, RPS23, RPL36, RPL35, RPLP2, RPL38, RPL12, EIF4A3, PPP2CA, RPL5, RPL4, GSPT1, RPL8, RPL6
Supplementary Table S4. List of processes and genes enriched between groups of patients with high expression of ANXA2P2 and PA2G4P4 based on GSEA analysis.
Name of the process	NES	Nominal p-val	FDR q-val	Enriched in patients with high transcript
RB_P107_DN.V1_DN	-1.9819	0.0019	0.0535	ANXA2P2
HALLMARK_MYC_TARGETS_V1	-1.6823	0.038	0.1834	ANXA2P2
SINGH_KRAS_DEPENDENCY_SIGNATURE	-1.9448	0.002	0.0453	ANXA2P2
HALLMARK_P53_PATHWAY	-1.906	0.0	0.0515	ANXA2P2
RB_P130_DN.V1_DN	-1.6403	0.0314	0.2198	ANXA2P2
HALLMARK_PI3K_AKT_MTOR_SIGNALING	-1.6067	0.0061	0.2258	ANXA2P2
RB_P107_DN.V1_DN	-1.8361	0.0	0.0194	PA2G4P4
HALLMARK_MYC_TARGETS_V1	-2.2719	0.0	0.0	PA2G4P4
HALLMARK_UNFOLDED_PROTEIN_RESPONSE	-1.9203	0.006	0.0139	PA2G4P4
HALLMARK_MITOTIC_SPINDLE	-1.9015	0.0	0.0144	PA2G4P4
HALLMARK_G2M_CHECKPOINT	-1.8730	0.0139	0.0179	PA2G4P4
HALLMARK_E2F_TARGETS	-1.8729	0.0077	0.0156	PA2G4P4
HALLMARK_MYC_TARGETS_V2	-2.1658	0.0	0.0	PA2G4P4
HALLMARK_MTORC1_SIGNALING	-2.0096	0.0	0.0058	PA2G4P4
MYC_UP.V1_UP	-1.9894	0.0	0.0056	PA2G4P4
HALLMARK_OXIDATIVE_PHOSPHORYLATION	-1.8531	0.0138	0.018	PA2G4P4
Supplementary Table S5. Association of ANXA2P2 and PA2G4P4 with the response to ionizing radiation.
Silent Mutation Rate	PA2G4P4		ANXA2P2		Nonsilent Mutation Rate	PA2G4P4		ANXA2P2		Aneuploidy Score	PA2G4P4		ANXA2P2		Homologous Recombination Defects	PA2G4P4		ANXA2P2
	Low	High	Low	High		Low	High	Low	High		Low	High	Low	High		Low	High	Low	High
Number of values	254	243	233	264	Number of values	254	243	233	264	Number of values	254	248	235	267	Number of values	254	248	235	267
Minimum	0	0	0	0	Minimum	0	0	0	0	Minimum	0	0	0	0	Minimum	0	0	0	0
25% Percentile	0.5164	0.6479	0.5955	0.5782	25% Percentile	1.465	1.936	1.656	1.727	25% Percentile	5	5	6	4	25% Percentile	13.75	15	16	12
Median	0.8612	0.973	0.9414	0.8689	Median	2.501	2.924	2.837	2.662	Median	9	9	10	8	Median	23	24	26	22
75% Percentile	1.387	1.548	1.449	1.447	75% Percentile	3.741	4.361	4.367	4.142	75% Percentile	14	15.75	16	14	75% Percentile	34	33	36	30
Maximum	28.45	27.25	28.45	27.25	Maximum	55.47	74.56	55.47	74.56	Maximum	29	27	29	24	Maximum	69	72	72	62
Range	28.45	27.25	28.45	27.25	Range	55.47	74.56	55.47	74.56	Range	29	27	29	24	Range	69	72	72	62
Mean	1.302	1.476	1.406	1.37	Mean	3.671	4.219	4.002	3.883	Mean	9.815	2025-10-31	10.72	9.479	Mean	24.03	24.66	26.87	22.11
Std. Deviation	2025-02-07	2.355	2.102	2.311	Std. Deviation	4.813	5.942	4.848	5.846	Std. Deviation	6.325	6.315	6.484	6.122	Std. Deviation	13.41	13.72	14.73	2025-12-02
Std. Error of Mean	0.1299	0.1511	0.1377	0.1422	Std. Error of Mean	0.302	0.3812	0.3176	0.3598	Std. Error of Mean	0.3968	0.401	0.423	0.3747	Std. Error of Mean	0.8416	0.871	0.9606	0.7358
Response to radiopherapy	PA2G4P4			ANXA2P2
	Non-responding to radiotherapy	Responding to radiotherapy		Non-responding to radiotherapy	Responding to radiotherapy
Number of values	31	34	Number of values	31	34
Minimum	2.406	1.684	Minimum	1.697	1.186
25% Percentile	2.839	2.56	25% Percentile	2.156	2.043
Median	3.129	2.785	Median	2.84	2.354
75% Percentile	3.315	3.177	75% Percentile	3.035	2.794
Maximum	4.037	3.588	Maximum	3.532	3.608
Range	1.631	1.904	Range	1.836	2.422
Mean	3.093	2.784	Mean	2.669	2.365
Std. Deviation	0.3665	0.4584	Std. Deviation	0.5353	0.5649
Std. Error of Mean	0.06582	0.07861	Std. Error of Mean	0.09614	0.09689
Supplementary Table S6. Association of the expression levels of PA2G4P4 and ANXA2P2 pseudogenes with the immune profile of HNSCC patients.
Immune Subtype	PA2G4P4		ANXA2P2		SNV Neoantigens	PA2G4P4		ANXA2P2		Indel Neoantigens	PA2G4P4		ANXA2P2
	C1	C2	C1	C2		Low	High	Low	High		Low	High	Low	High
Number of values	128	379	128	379	Number of values	248	234	229	253	Number of values	225	221	211	235
Minimum	1.207	1.359	-2.851	0.1002	Minimum	0	4	0	3	Minimum	0	0	0	0
25% Percentile	2.603	2.756	1.957	2.109	25% Percentile	25	33	30	29	25% Percentile	3	4	3	4
Median	2.861	3.021	2.327	2.574	Median	41	49.5	50	43	Median	15	21	13	19
75% Percentile	3.136	3.333	2.767	2.912	75% Percentile	66	77.25	80	67	75% Percentile	50	71	61	62
Maximum	4.193	4.585	4.63	2025-04-14	Maximum	831	1402	831	1402	Maximum	928	2357	928	2357
Range	2.987	3.226	7.481	2025-04-04	Range	831	1398	831	1399	Range	928	2357	928	2357
Mean	2.859	2025-03-05	2025-02-03	2.487	Mean	62.91	71.93	70.05	64.79	Mean	41.58	59.22	48.63	51.83
Std. Deviation	0.4605	0.4289	0.7887	0.6405	Std. Deviation	79.98	107.2	80.52	105.2	Std. Deviation	84.94	171.3	98.62	160.9
Std. Error of Mean	0.04071	0.02203	0.06971	0.0329	Std. Error of Mean	5.079	2025-07-01	5.321	6.612	Std. Error of Mean	5.663	11.52	6.789	2025-10-05
BCR Evenness	PA2G4P4		ANXA2P2		BCR Shannon	PA2G4P4		ANXA2P2		BCR Richness	PA2G4P4		ANXA2P2
	Low	High	Low	High		Low	High	Low	High		Low	High	Low	High
Number of values	187	163	176	174	Number of values	204	183	190	197	Number of values	204	183	190	197
Minimum	0.2687	0.4471	0.2893	0.2687	Minimum	0	0	0	0	Minimum	1	1	1	1
25% Percentile	0.8075	0.8029	0.8228	0.7942	25% Percentile	1.533	1.385	1.864	2025-01-01	25% Percentile	2025-05-25	5	9	4
Median	0.8801	0.8697	0.8822	0.8694	Median	2.848	2.432	3.012	2.216	Median	29	18	34	15
75% Percentile	0.921	0.9161	0.9171	0.9178	75% Percentile	3.703	3.35	3.94	3.285	75% Percentile	83.5	56	97.5	46.5
Maximum	0.9998	0.9986	0.9998	0.9986	Maximum	5.417	5.313	5.371	5.417	Maximum	432	318	432	408
Range	0.731	0.5515	0.7105	0.7299	Range	5.417	5.313	5.371	5.417	Range	431	317	431	407
Mean	0.8501	0.8512	0.8586	0.8426	Mean	2.65	2.36	2.835	2.202	Mean	68.41	42.89	75.68	37.69
Std. Deviation	0.1181	0.09259	0.1009	0.1122	Std. Deviation	1.48	1.384	1.428	1.388	Std. Deviation	96.03	58.85	97.51	56.61
Std. Error of Mean	0.008634	0.007252	0.007607	0.008505	Std. Error of Mean	0.1036	0.1023	0.1036	0.09886	Std. Error of Mean	6.723	4.35	7.074	4.033
TCR Evenness	PA2G4P4		ANXA2P2		TCR Shannon	PA2G4P4		ANXA2P2		TCR Richness	PA2G4P4		ANXA2P2
	Low	High	Low	High		Low	High	Low	High		Low	High	Low	High
Number of values	241	228	220	249	Number of values	252	243	231	264	Number of values	231	217	208	240
Minimum	0	0	0	0	Minimum	0	0	0	0	Minimum	0.1756	0.5917	0.1756	0.8113
25% Percentile	1.792	1.43	1.792	1.522	25% Percentile	6	4	6	4	25% Percentile	0.9637	0.9603	0.969	0.9542
Median	2.813	2025-02-25	2.846	2.398	Median	17	9	17	11	Median	0.9827	0.9796	0.9835	0.981
75% Percentile	3.45	2.949	3.491	2.958	75% Percentile	34.75	20	36	21	75% Percentile	0.9952	1	0.9946	1
Maximum	4.819	2025-05-06	4.828	2025-05-06	Maximum	134	164	149	164	Maximum	1	1	1	1
Range	4.819	2025-05-06	4.828	2025-05-06	Range	134	164	149	164	Range	0.8244	0.4083	0.8244	0.1887
Mean	2.621	2.201	2.636	2.223	Mean	24.86	16.48	26.36	15.83	Mean	0.9676	0.9678	0.9656	0.9695
Std. Deviation	1.144	1.071	1.193	1.031	Std. Deviation	26.07	22.28	28.97	18.78	Std. Deviation	0.06709	0.04629	0.07531	0.03673
Std. Error of Mean	0.07369	0.07094	0.08042	0.06534	Std. Error of Mean	1.642	1.429	1.906	1.156	Std. Error of Mean	0.004414	0.003142	0.005221	0.002371
Supplementary Table S7. Immunological profile of HNSCC patients associated with the expression level of ANXA2P and PA2G4P4 pseudogenes.
PA2G4P	Lymphocytes		Neutrophils		Eosinophils		Mast Cells		Dendritic Cells		Macrophages		ANXA2P2	Lymphocytes		Neutrophils		Eosinophils		Mast Cells		Dendritic Cells		Macrophages
PA2G4P expression level:	Low	High	Low	High	Low	High	Low	High	Low	High	Low	High	ANXA2P2 expression level:	Low	High	Low	High	Low	High	Low	High	Low	High	Low	High
Number of values	261	253	261	253	261	253	261	253	261	253	261	253	Number of values	239	275	239	275	239	275	239	275	239	275	239	275
Minimum	0.09401	0.06474	0	0	0	0	0	0	0	0	0.09574	0.09314	Minimum	0.121	0.06474	0	0	0	0	0	0	0	0	0.09574	0.09314
25% Percentile	0.319	0.3361	0	0	0	0	0.02164	0.02064	0.01163	0.01948	0.3305	0.3338	25% Percentile	0.3605	0.305	0	0	0	0	0.02044	0.02221	0.01529	0.01856	0.2974	0.3596
Median	0.4458	0.4391	0	0.0008928	0	0	0.03907	0.04361	0.03481	0.03999	0.4354	0.4221	Median	0.4703	0.4201	0.000144	0.00011	0	0	0.03666	0.04652	0.03559	0.0399	0.4017	0.4587
75% Percentile	0.5756	0.5412	0.006329	0.009245	0	0	0.06425	0.08281	0.06869	0.09261	0.5401	0.5157	75% Percentile	0.6029	0.5225	0.007078	0.008317	0	0	0.0644	0.08081	0.06969	0.09364	0.5077	0.5424
Maximum	0.8059	0.8801	0.1682	0.1476	0.02112	0.01118	0.3089	0.3128	0.3223	0.3223	0.8444	0.7889	Maximum	0.8343	0.8801	0.06482	0.1682	0.02112	0.0196	0.3089	0.3128	0.3223	0.2939	0.8444	0.7889
Range	0.7119	0.8153	0.1682	0.1476	0.02112	0.01118	0.3089	0.3128	0.3223	0.3223	0.7486	0.6958	Range	0.7133	0.8153	0.06482	0.1682	0.02112	0.0196	0.3089	0.3128	0.3223	0.2939	0.7486	0.6958
Mean	0.4481	0.4393	0.006746	0.007251	0.0005749	0.0004639	0.0524	0.0601	0.05095	0.06231	0.4412	0.4306	Mean	0.4745	0.4171	0.005833	0.008005	0.0004119	0.0006145	0.05005	0.06152	0.05207	0.06043	0.4172	0.4523
Std. Deviation	0.16	0.1431	0.01751	0.01636	0.00281	0.001838	0.04776	0.05447	0.05388	0.06017	0.1539	0.1321	Std. Deviation	0.1588	0.1404	0.01162	0.02044	0.00236	0.002398	0.04647	0.05462	0.05552	0.0586	0.1495	0.1364
Std. Error of Mean	0.009904	0.008995	0.001084	0.001029	0.0001739	0.0001155	0.002956	0.003425	0.003335	0.003783	0.009528	0.008306	Std. Error of Mean	0.01027	0.008465	0.0007517	0.001233	0.0001526	0.0001446	0.003006	0.003294	0.003591	0.003534	0.009667	0.008227
PA2G4P
T cells:	Memory Activated		Memory Resting		Naive		CD8		Follicular Helper		Gamma delta		Regulatory Tregs		B cells:	Memory		Naive		Macrophages:	M0		M1		M2
PA2G4P expression level:	Low	High	Low	High	Low	High	Low	High	Low	High	Low	High	Low	High		Low	High	Low	High		Low	High	Low	High	Low	High
Number of values	261	253	261	253	261	253	261	253	261	253	261	253	261	253	Number of values	261	253	261	253	Number of values	261	253	261	253	261	253
Minimum	0	0	0	0	0	0	0	0	0	0	0	0	0	0	Minimum	0	0	0	0	Minimum	0	0	0	0	0	0
25% Percentile	0	0	0.02301	0.001162	0	0	0.04683	0.04718	0.03634	0.02867	0	0	0.002216	0	25% Percentile	0	0	0	0	25% Percentile	0.03974	0.03714	0.02725	0.03636	0.1301	0.1297
Median	0	0	0.07856	0.06061	0	0	0.08892	0.103	0.0644	0.06905	0	0	0.01985	0.01338	Median	0	0	0.01248	0.005224	Median	0.1133	0.1028	0.06624	0.08264	0.1952	0.1752
75% Percentile	0.01417	0.01885	0.1486	0.1309	0	0	0.1464	0.162	0.09679	0.1006	0	0	0.04592	0.031	75% Percentile	0.01535	0.01756	0.04807	0.02714	75% Percentile	0.2341	0.2114	0.1179	0.1332	0.2484	0.2412
Maximum	0.1169	0.1596	0.2507	0.3019	0.113	0.1678	0.4105	0.4805	0.2228	0.2707	0.09701	0.03993	0.198	0.1485	Maximum	0.1747	0.2345	0.226	0.2076	Maximum	0.6863	0.5848	0.2557	0.3389	0.4893	0.4975
Range	0.1169	0.1596	0.2507	0.3019	0.113	0.1678	0.4105	0.4805	0.2228	0.2707	0.09701	0.03993	0.198	0.1485	Range	0.1747	0.2345	0.226	0.2076	Range	0.6863	0.5848	0.2557	0.3389	0.4893	0.4975
Mean	0.01027	0.01431	0.08868	0.07651	0.003279	0.005764	0.1034	0.1151	0.06989	0.06924	0.0006474	0.000341	0.02996	0.02109	Mean	0.01424	0.01366	0.03458	0.02331	Mean	0.1583	0.1422	0.07636	0.09242	0.1928	0.1836
Std. Deviation	0.01924	0.02564	0.07207	0.0742	0.01421	0.02124	0.07388	0.08641	0.047	0.04935	0.006347	0.002909	0.03205	0.02522	Std. Deviation	0.02911	0.0271	0.04777	0.03741	Std. Deviation	0.1456	0.1336	0.05894	0.06839	0.08578	0.08229
Std. Error of Mean	0.001191	0.001612	0.004461	0.004665	0.0008793	0.001335	0.004573	0.005433	0.002909	0.003103	0.0003929	0.0001829	0.001984	0.001586	Std. Error of Mean	0.001802	0.001703	0.002957	0.002352	Std. Error of Mean	0.00901	0.008398	0.003648	0.004299	0.00531	0.005173
ANXA2P2
T cells:	Memory Activated		Memory Resting		Naive		CD8		Follicular Helper		Gamma delta		Regulatory Tregs		B cells:	Memory		Naive		Macrophages:	M0		M1		M2
ANXA2P2 expression level:	Low	High	Low	High	Low	High	Low	High	Low	High	Low	High	Low	High		Low	High	Low	High		Low	High	Low	High	Low	High
Number of values	239	275	239	275	239	275	239	275	239	275	239	275	239	275	Number of values	239	275	239	275	Number of values	239	275	239	275	239	275
Minimum	0	0	0	0	0	0	0	0	0	0	0	0	0	0	Minimum	0	0	0	0	Minimum	0	0	0	0	0.01536	0
25% Percentile	0	0	0.008445	0.00933	0	0	0.05476	0.04146	0.04236	0.02474	0	0	0.003513	0	25% Percentile	0	0	0	0	25% Percentile	0.03194	0.05336	0.03051	0.03132	0.1363	0.1241
Median	0	0	0.0719	0.06855	0	0	0.09318	0.08945	0.07424	0.06314	0	0	0.02177	0.012	Median	0	0	0.01611	0.004853	Median	0.08902	0.1372	0.06849	0.08336	0.1917	0.1759
75% Percentile	0.01654	0.01715	0.1425	0.1335	0	0	0.154	0.1535	0.1087	0.08805	0	0	0.05247	0.03001	75% Percentile	0.01927	0.01272	0.05627	0.02462	75% Percentile	0.204	0.2482	0.1119	0.1392	0.2489	0.2415
Maximum	0.1236	0.1596	0.2561	0.3019	0.1678	0.1281	0.4105	0.4805	0.206	0.2707	0.03993	0.09701	0.198	0.1485	Maximum	0.161	0.2345	0.226	0.2076	Maximum	0.6363	0.6863	0.3389	0.2996	0.4893	0.4975
Range	0.1236	0.1596	0.2561	0.3019	0.1678	0.1281	0.4105	0.4805	0.206	0.2707	0.03993	0.09701	0.198	0.1485	Range	0.161	0.2345	0.226	0.2076	Range	0.6363	0.6863	0.3389	0.2996	0.474	0.4975
Mean	0.01097	0.01337	0.0853	0.08041	0.003818	0.005096	0.1125	0.1063	0.07679	0.06329	0.0002713	0.0006924	0.03232	0.01976	Mean	0.01471	0.01329	0.03662	0.02244	Mean	0.1304	0.1678	0.07601	0.09145	0.196	0.1815
Std. Deviation	0.02011	0.02469	0.07426	0.07254	0.01778	0.01827	0.07873	0.08192	0.04673	0.04852	0.002738	0.006282	0.03257	0.02454	Std. Deviation	0.0264	0.02955	0.04704	0.03868	Std. Deviation	0.1313	0.1449	0.05928	0.06749	0.08302	0.08465
Std. Error of Mean	0.001301	0.001489	0.004803	0.004374	0.00115	0.001102	0.005093	0.00494	0.003023	0.002926	0.0001771	0.0003788	0.002107	0.00148	Std. Error of Mean	0.001708	0.001782	0.003043	0.002332	Std. Error of Mean	0.008494	0.00874	0.003835	0.00407	0.00537	0.005105
